# Supplementary material for: GLIS1, a potential candidate gene affect fat deposition in sheep tail
Source: Mol Biol Rep. 2021 Jun 16;48(5):4925–31. doi: 10.1007/s11033-021-06468-w (PMC8260413; doi:10.1007/s11033-021-06468-w)
Supplement: Supplementary file 2 — Supplementary file2 (XLSX 98 kb) [file 11033_2021_6468_MOESM2_ESM.xlsx]

## Sheet: Table S1
Table S1. Sample information used in this study.
Sample ID	Domestic/Wild/Hybrid	Subspecies	Breeds/Species	Origin region	Origin Country/Sample Site	Sex	Purpose	Sample Site
DS_333	Domestic	Ovis aries	East Friesian	German	Austrialia	male	dairy	Ulanqab, Inner Mongolia, China
DS_341	Domestic	Ovis aries	East Friesian	German	Austrialia	male	dairy	Ulanqab, Inner Mongolia, China
DS_001	Domestic	Ovis aries	DairyMeade	Oceania	Masterton, New Zealand	male	dairy	Ulanqab, Inner Mongolia, China
DS_012	Domestic	Ovis aries	DairyMeade	Oceania	Masterton, New Zealand	female	dairy	Ulanqab, Inner Mongolia, China
DS_036	Domestic	Ovis aries	DairyMeade	Oceania	Masterton, New Zealand	female	dairy	Ulanqab, Inner Mongolia, China
DS_065	Domestic	Ovis aries	DairyMeade	Oceania	Masterton, New Zealand	male	dairy	Ulanqab, Inner Mongolia, China
DS_078	Domestic	Ovis aries	DairyMeade	Oceania	Masterton, New Zealand	female	dairy	Ulanqab, Inner Mongolia, China
DS_081	Domestic	Ovis aries	DairyMeade	Oceania	Masterton, New Zealand	male	dairy	Ulanqab, Inner Mongolia, China
DS_103	Domestic	Ovis aries	DairyMeade	Oceania	Masterton, New Zealand	male	dairy	Ulanqab, Inner Mongolia, China
DS_138	Domestic	Ovis aries	DairyMeade	Oceania	Masterton, New Zealand	female	dairy	Ulanqab, Inner Mongolia, China
DS_203	Domestic	Ovis aries	DairyMeade	Oceania	Masterton, New Zealand	male	dairy	Ulanqab, Inner Mongolia, China
DSF2_019	Hybrid	Ovis aries	DairyMeade x East Friesian x Small Tail Han	Asia	Inner Mongolia，China	male	dairy	Ulanqab, Inner Mongolia, China
DSF1_212	Hybrid	Ovis aries	East Friesian x Small Tail Han	Asia	Inner Mongolia，China	female	dairy	Ulanqab, Inner Mongolia, China
MG_1571	Domestic	Ovis aries	Ujimqin	Asia	East Ujimqin Banner, Inner Mongolia，China	male	meat	Xilin Gol League, Inner Mongolia, China
MG_1575	Domestic	Ovis aries	Ujimqin	Asia	East Ujimqin Banner, Inner Mongolia，China	female	meat	Xilin Gol League, Inner Mongolia, China
MG_1579	Domestic	Ovis aries	Sonid	Asia	Sonid Left Banner, Inner Mongolia，China	female	meat	Xilin Gol League, Inner Mongolia, China
MG_1683	Domestic	Ovis aries	Sonid	Asia	Sonid Left Banner, Inner Mongolia，China	male	meat	Xilin Gol League, Inner Mongolia, China
MG_1686	Domestic	Ovis aries	Sonid	Asia	Sonid Left Banner, Inner Mongolia，China	female	meat	Xilin Gol League, Inner Mongolia, China
MG_1689	Domestic	Ovis aries	Ujimqin	Asia	East Ujimqin Banner, Inner Mongolia，China	female	meat	Xilin Gol League, Inner Mongolia, China
MG_1723	Domestic	Ovis aries	Ujimqin	Asia	East Ujimqin Banner, Inner Mongolia，China	male	meat	Xilin Gol League, Inner Mongolia, China
MG_1725	Domestic	Ovis aries	Ujimqin	Asia	East Ujimqin Banner, Inner Mongolia，China	male	meat	Xilin Gol League, Inner Mongolia, China
MG_1729	Domestic	Ovis aries	Ujimqin	Asia	East Ujimqin Banner, Inner Mongolia，China	male	meat	Xilin Gol League, Inner Mongolia, China
HAN_1189	Domestic	Ovis aries	Small Tail Han	Asia	Shandong, China	female	meat	Ulanqab, Inner Mongolia, China
HAN_183	Domestic	Ovis aries	Small Tail Han	Asia	Shandong, China	male	meat	Ulanqab, Inner Mongolia, China
HAN_D01	Domestic	Ovis aries	Small Tail Han	Asia	Shandong, China	male	meat	Ulanqab, Inner Mongolia, China
HAN_M001	Domestic	Ovis aries	Small Tail Han	Asia	Shandong, China	male	meat	Ulanqab, Inner Mongolia, China
HAN_S137	Domestic	Ovis aries	Small Tail Han	Asia	Shandong, China	female	meat	Ulanqab, Inner Mongolia, China
HAN_Y001	Domestic	Ovis aries	Small Tail Han	Asia	Shandong, China	female	meat	Ulanqab, Inner Mongolia, China
HAN_Y026	Domestic	Ovis aries	Small Tail Han	Asia	Shandong, China	female	meat	Ulanqab, Inner Mongolia, China

## Sheet: Table S2
Table S2. Resequencing descriptive statistics data for samples.
Sample ID	Total reads	Mapped reads	Mapping rate	Duplication	Insert size	mapping quality	Depth (X)	1X	2X	3X	4X
DS_001	271485852	270298343	0.9956	0.2519	290	35.7879	15.074	0.9688	0.9625	0.9545	0.9434
DS_012	304729233	303797366	0.9969	0.2586	296	35.847	16.9544	0.9699	0.9654	0.9607	0.9549
DS_036	245934293	245122201	0.9967	0.2421	296	35.8801	13.6752	0.9686	0.9624	0.9544	0.9423
DS_065	295658777	294362733	0.9956	0.2617	294	35.8592	16.41	0.9694	0.9639	0.9573	0.9486
DS_078	249491873	248676880	0.9967	0.2315	299	35.852	13.8699	0.9687	0.9628	0.9555	0.9447
DS_081	251369025	250294037	0.9957	0.2388	295	35.8668	13.9592	0.9685	0.9615	0.9521	0.9387
DS_103	290420633	289204050	0.9958	0.2573	299	35.8161	16.1431	0.9693	0.9638	0.9571	0.9483
DS_138	605255457	603293913	0.9968	0.29	301	35.8975	33.6198	0.9728	0.97	0.9678	0.9657
DS_203	233667338	232688363	0.9958	0.2252	314	35.7571	12.9617	0.9682	0.9603	0.9493	0.933
DSF2_019	317623735	316373863	0.9961	0.2272	318	35.8526	17.6366	0.9707	0.966	0.9609	0.9545
DSF1_212	350506645	349405173	0.9969	0.2444	318	35.8169	19.4729	0.9714	0.9676	0.964	0.9602
DS_333	575020622	572646017	0.9959	0.2782	299	35.9595	31.9311	0.973	0.9702	0.9678	0.9656
DS_341	612350312	609739977	0.9957	0.2903	296	35.7931	33.9835	0.9728	0.9701	0.9678	0.9657
HAN_1189	590662491	588540793	0.9964	0.2792	298	35.8358	32.8187	0.9727	0.9697	0.9672	0.9648
HAN_183	278365878	277153109	0.9956	0.2386	299	35.8687	15.4264	0.9692	0.9631	0.9556	0.9453
HAN_D01	270612597	269461560	0.9957	0.2451	294	35.8427	15.0078	0.969	0.9626	0.9545	0.9434
HAN_M001	279374200	278189991	0.9958	0.2419	295	35.8492	15.4895	0.9694	0.9634	0.9559	0.9457
HAN_S137	222144105	221424149	0.9968	0.2332	301	35.8963	12.3457	0.968	0.9606	0.9501	0.9332
HAN_Y001	237929062	237169622	0.9968	0.2351	297	35.8335	13.2194	0.9687	0.9622	0.9534	0.94
HAN_Y026	224514390	223772067	0.9967	0.2214	300	35.8646	12.4624	0.9682	0.961	0.9507	0.9341
MG_1571	263712815	262524342	0.9955	0.225	318	35.632	14.6253	0.9694	0.9634	0.9559	0.9456
MG_1575	273551929	272691475	0.9969	0.2238	314	35.9263	15.1844	0.97	0.965	0.9595	0.9524
MG_1579	324671413	323617760	0.9968	0.2422	313	35.7848	18.0505	0.9708	0.9667	0.9627	0.9582
MG_1683	289642754	288389281	0.9957	0.2268	309	35.7673	16.0694	0.9701	0.9649	0.9588	0.951
MG_1686	638800778	636359943	0.9962	0.2696	312	35.9327	35.4771	0.9734	0.9708	0.9687	0.9668
MG_1689	252682154	251815498	0.9966	0.2275	319	35.6644	14.0504	0.9694	0.9639	0.9574	0.9482
MG_1723	227113148	226073541	0.9954	0.2213	315	35.7206	12.6068	0.968	0.96	0.9487	0.9318
MG_1725	273976026	272778683	0.9956	0.1744	306	35.9261	15.2171	0.9699	0.9644	0.9577	0.9488
MG_1729	223486269	222546842	0.9958	0.2132	312	35.7681	12.3924	0.968	0.9598	0.9481	0.9306

## Sheet: Table S3
Table S3. Distribution of SNPs within various genomic regions.
Category	SNP Count
intergenic	15525859
downstream	147547
exonic	171462
intronic	9067901
upstream	142700
UTR5	120685
UTR3	157678
upstream; downstream	4714
splicing	619
ncRNA_intronic	32788
ncRNA_exonic	3343
ncRNA_splicing	3
exonic; splicing	31

## Sheet: Table S4
Table S4. Selected regions by top 1% highest FST and top 1% highest LSBL domesticated sheep.
Chromosome	Starting position	Ending position	FST	LSBL
1	1900001	1950000	0.464112	0.491286
1	1925001	1975000	0.421273	0.443701
1	22100001	22150000	0.487292	0.453821
1	27750001	27800000	0.514724	0.44895
1	27775001	27825000	0.795991	0.77365
1	27800001	27850000	0.888967	0.85782
1	27825001	27875000	0.736853	0.649075
1	28275001	28325000	0.462421	0.500465
1	32175001	32225000	0.469737	0.44435
1	34475001	34525000	0.495773	0.564305
1	34500001	34550000	0.471897	0.54941
1	34925001	34975000	0.449431	0.467378
1	34950001	35000000	0.506744	0.52593
1	35550001	35600000	0.428462	0.480384
1	35575001	35625000	0.451574	0.484913
1	37300001	37350000	0.474891	0.539025
1	37325001	37375000	0.489456	0.514465
1	37350001	37400000	0.503529	0.506845
1	37375001	37425000	0.618538	0.629375
1	37400001	37450000	0.447624	0.458877
1	38775001	38825000	0.639724	0.66484
1	38800001	38850000	0.623012	0.62501
1	39550001	39600000	0.50758	0.485988
1	39575001	39625000	0.450959	0.464791
1	39750001	39800000	0.442029	0.494501
1	40075001	40125000	0.478043	0.523425
1	40625001	40675000	0.444904	0.50491
1	45975001	46025000	0.435181	0.454516
1	51600001	51650000	0.548203	0.536145
1	68850001	68900000	0.42488	0.49965
1	68875001	68925000	0.643095	0.729065
1	68900001	68950000	0.71359	0.799805
1	68925001	68975000	0.597818	0.70463
1	68950001	69000000	0.546298	0.654775
1	68975001	69025000	0.553114	0.655085
1	69000001	69050000	0.600411	0.695845
1	69025001	69075000	0.732266	0.80955
1	69050001	69100000	0.684407	0.74475
1	69075001	69125000	0.46017	0.507105
1	85850001	85900000	0.459301	0.491733
1	104100001	104150000	0.514337	0.531085
1	104125001	104175000	0.478343	0.463473
1	105450001	105500000	0.488972	0.5057
1	105475001	105525000	0.506365	0.503195
1	111200001	111250000	0.43583	0.448172
1	111225001	111275000	0.477018	0.490324
1	111825001	111875000	0.575499	0.524525
1	111850001	111900000	0.532287	0.486671
1	111875001	111925000	0.515508	0.47204
1	111900001	111950000	0.521093	0.486171
1	111925001	111975000	0.478084	0.467148
1	149450001	149500000	0.429179	0.486488
1	149500001	149550000	0.514079	0.56225
1	149525001	149575000	0.523703	0.562325
1	149550001	149600000	0.421247	0.466587
1	149650001	149700000	0.479205	0.520205
1	149675001	149725000	0.613974	0.63342
1	149700001	149750000	0.513823	0.537315
1	164275001	164325000	0.459527	0.437709
1	168825001	168875000	0.465775	0.448912
1	168850001	168900000	0.529475	0.52486
1	170125001	170175000	0.450143	0.498111
1	170150001	170200000	0.49778	0.57446
1	170225001	170275000	0.422032	0.467878
1	170800001	170850000	0.47147	0.52084
1	170825001	170875000	0.558246	0.59741
1	170850001	170900000	0.494316	0.501505
1	171600001	171650000	0.453056	0.510245
1	171625001	171675000	0.462753	0.527745
1	171650001	171700000	0.464151	0.544255
1	171675001	171725000	0.453112	0.519055
1	174925001	174975000	0.431156	0.444369
1	178100001	178150000	0.469745	0.45675
1	188200001	188250000	0.429945	0.460654
1	188225001	188275000	0.464462	0.498291
1	252925001	252975000	0.432003	0.492743
1	252950001	253000000	0.480057	0.53843
2	700001	750000	0.446229	0.471546
2	725001	775000	0.499095	0.536295
2	28300001	28350000	0.421512	0.488633
2	28325001	28375000	0.474408	0.549585
2	28350001	28400000	0.438857	0.51013
2	30150001	30200000	0.490214	0.460432
2	30175001	30225000	0.457359	0.444192
2	30250001	30300000	0.467965	0.49804
2	34875001	34925000	0.435432	0.447896
2	34900001	34950000	0.430113	0.461465
2	58625001	58675000	0.595646	0.561125
2	58650001	58700000	0.581091	0.551695
2	61600001	61650000	0.445297	0.470647
2	61825001	61875000	0.454098	0.50999
2	73750001	73800000	0.546682	0.537905
2	73775001	73825000	0.442322	0.4664
2	78475001	78525000	0.426574	0.454713
2	78700001	78750000	0.430003	0.475515
2	78775001	78825000	0.467941	0.513095
2	78800001	78850000	0.455258	0.4971
2	81750001	81800000	0.53422	0.498941
2	81775001	81825000	0.52705	0.50429
2	81800001	81850000	0.468293	0.472581
2	81975001	82025000	0.498529	0.51742
2	82100001	82150000	0.430041	0.465898
2	82225001	82275000	0.444624	0.455354
2	82250001	82300000	0.526086	0.51987
2	82275001	82325000	0.453901	0.450257
2	82400001	82450000	0.424317	0.44895
2	82425001	82475000	0.475852	0.490476
2	82450001	82500000	0.453388	0.471304
2	83775001	83825000	0.44193	0.439375
2	83800001	83850000	0.482813	0.456093
2	84225001	84275000	0.465073	0.458707
2	84500001	84550000	0.577909	0.53902
2	84525001	84575000	0.608106	0.555505
2	89075001	89125000	0.423603	0.458408
2	101925001	101975000	0.424841	0.44269
2	113825001	113875000	0.425287	0.480059
2	113850001	113900000	0.518844	0.56468
2	113875001	113925000	0.554836	0.5894
2	113900001	113950000	0.499746	0.54866
2	113925001	113975000	0.517372	0.572135
2	113950001	114000000	0.565925	0.614005
2	113975001	114025000	0.502069	0.538795
2	114000001	114050000	0.43176	0.478312
2	114025001	114075000	0.425942	0.486079
2	114050001	114100000	0.463912	0.51154
2	114075001	114125000	0.509979	0.557435
2	114100001	114150000	0.630944	0.66484
2	114125001	114175000	0.626964	0.64908
2	114175001	114225000	0.588109	0.605635
2	114200001	114250000	0.587559	0.60624
2	115400001	115450000	0.500134	0.517035
2	115425001	115475000	0.45317	0.475379
2	116225001	116275000	0.475218	0.52869
2	116250001	116300000	0.462869	0.52759
2	116275001	116325000	0.420046	0.49154
2	116375001	116425000	0.528255	0.55959
2	116400001	116450000	0.533091	0.503795
2	117450001	117500000	0.482481	0.488528
2	117900001	117950000	0.424014	0.4519
2	117925001	117975000	0.530622	0.538865
2	117950001	118000000	0.605804	0.58816
2	117975001	118025000	0.561735	0.558055
2	118000001	118050000	0.543183	0.53938
2	118025001	118075000	0.511169	0.5257
2	121150001	121200000	0.455997	0.51313
2	121175001	121225000	0.495852	0.557165
2	121200001	121250000	0.481381	0.54397
2	146950001	147000000	0.441274	0.44164
2	174600001	174650000	0.516743	0.471714
2	174975001	175025000	0.468479	0.475627
2	175000001	175050000	0.493146	0.490343
2	185400001	185450000	0.481376	0.458284
2	185575001	185625000	0.467178	0.452562
2	185600001	185650000	0.479195	0.471023
2	187975001	188025000	0.432328	0.444402
2	188000001	188050000	0.434533	0.449448
2	188100001	188150000	0.467298	0.475876
2	200125001	200175000	0.466227	0.495568
2	219150001	219200000	0.433633	0.45813
2	231825001	231875000	0.512313	0.5385
2	234400001	234450000	0.53462	0.481575
2	234500001	234550000	0.498242	0.479518
2	234525001	234575000	0.514204	0.491637
2	235075001	235125000	0.448517	0.46018
3	17975001	18025000	0.448346	0.46183
3	19200001	19250000	0.437417	0.493424
3	21175001	21225000	0.49735	0.509775
3	21200001	21250000	0.596589	0.612145
3	21225001	21275000	0.52571	0.544225
3	75700001	75750000	0.458575	0.468679
3	75725001	75775000	0.467668	0.466875
3	75775001	75825000	0.492248	0.464944
3	75800001	75850000	0.454588	0.44346
3	93450001	93500000	0.433617	0.472075
3	93475001	93525000	0.4516	0.53195
3	99975001	100025000	0.448584	0.461641
3	100000001	100050000	0.433883	0.459678
3	115450001	115500000	0.446412	0.455435
3	121025001	121075000	0.540117	0.52414
3	124425001	124475000	0.553965	0.477828
3	124450001	124500000	0.54788	0.46313
3	124475001	124525000	0.56642	0.473909
3	124500001	124550000	0.501938	0.473647
3	129500001	129550000	0.477764	0.50408
3	147225001	147275000	0.467236	0.480654
3	147250001	147300000	0.530051	0.537975
3	147275001	147325000	0.48011	0.487279
3	181400001	181450000	0.469067	0.471661
3	202475001	202525000	0.436497	0.463213
3	208025001	208075000	0.577762	0.635065
3	208050001	208100000	0.454496	0.479579
3	212750001	212800000	0.460831	0.442585
3	212775001	212825000	0.503138	0.446223
3	212975001	213025000	0.515737	0.51532
3	213000001	213050000	0.563825	0.5516
3	213025001	213075000	0.548023	0.51546
3	213050001	213100000	0.559149	0.56141
4	150001	200000	0.490277	0.488954
4	5325001	5375000	0.456688	0.443855
4	6675001	6725000	0.512588	0.54812
4	6700001	6750000	0.455104	0.464195
4	28350001	28400000	0.450236	0.48316
4	28500001	28550000	0.452223	0.469372
4	28525001	28575000	0.45545	0.462548
4	30075001	30125000	0.462592	0.496352
4	30100001	30150000	0.545492	0.57217
4	30125001	30175000	0.47509	0.505305
4	46650001	46700000	0.452901	0.459769
4	46675001	46725000	0.536977	0.52508
4	46700001	46750000	0.651404	0.668205
4	46725001	46775000	0.670924	0.691125
4	46750001	46800000	0.556445	0.586555
4	46775001	46825000	0.448545	0.464151
4	47025001	47075000	0.521001	0.479202
4	47050001	47100000	0.53999	0.492932
4	55100001	55150000	0.441455	0.495186
4	55125001	55175000	0.475572	0.522685
4	66750001	66800000	0.550596	0.5555
4	66775001	66825000	0.453874	0.463492
4	66875001	66925000	0.544963	0.592705
4	66900001	66950000	0.497261	0.551295
4	68650001	68700000	0.534786	0.508405
4	68675001	68725000	0.551537	0.520615
4	68700001	68750000	0.598582	0.534435
4	68725001	68775000	0.598964	0.493115
4	69825001	69875000	0.488014	0.470222
4	69850001	69900000	0.54282	0.50383
4	74650001	74700000	0.489848	0.464757
4	75800001	75850000	0.462883	0.465967
4	75825001	75875000	0.454214	0.457723
4	80125001	80175000	0.537011	0.474502
4	85725001	85775000	0.457437	0.441045
4	85750001	85800000	0.463938	0.457072
4	92000001	92050000	0.46996	0.52669
4	92025001	92075000	0.453112	0.532185
4	93225001	93275000	0.502411	0.477002
4	111675001	111725000	0.437433	0.436671
4	111700001	111750000	0.443586	0.437273
5	2000001	2050000	0.423207	0.440403
5	3900001	3950000	0.429387	0.497542
5	3925001	3975000	0.461191	0.524015
5	3950001	4000000	0.469631	0.518545
5	4050001	4100000	0.509881	0.45176
5	4350001	4400000	0.446141	0.479463
5	4375001	4425000	0.431523	0.445924
5	5250001	5300000	0.459893	0.467284
5	19350001	19400000	0.447871	0.50323
5	19375001	19425000	0.595831	0.66677
5	19400001	19450000	0.669192	0.73668
5	19425001	19475000	0.532806	0.59166
5	19750001	19800000	0.493769	0.50698
5	19775001	19825000	0.500997	0.50417
5	19800001	19850000	0.458361	0.470664
5	19850001	19900000	0.474096	0.522035
5	19875001	19925000	0.437739	0.494324
5	51750001	51800000	0.45222	0.514865
5	51775001	51825000	0.537127	0.612205
5	51800001	51850000	0.524615	0.5916
5	51825001	51875000	0.635959	0.64461
5	51850001	51900000	0.651691	0.625715
5	51900001	51950000	0.471996	0.454321
5	51925001	51975000	0.464045	0.466335
5	98650001	98700000	0.468741	0.458468
5	103925001	103975000	0.536673	0.469145
5	106825001	106875000	0.471449	0.485837
5	106850001	106900000	0.574392	0.605565
5	106875001	106925000	0.556711	0.58913
6	15050001	15100000	0.448135	0.491606
6	15075001	15125000	0.485383	0.492765
6	16125001	16175000	0.455487	0.51131
6	16150001	16200000	0.42412	0.470165
6	20700001	20750000	0.452023	0.469917
6	20725001	20775000	0.653744	0.664515
6	20750001	20800000	0.613232	0.611355
6	56425001	56475000	0.476605	0.495262
6	68450001	68500000	0.426924	0.441068
6	77925001	77975000	0.430256	0.442522
6	92350001	92400000	0.456462	0.452539
6	97325001	97375000	0.545255	0.55173
6	105975001	106025000	0.455862	0.50313
6	106000001	106050000	0.442361	0.486157
6	114825001	114875000	0.479376	0.488214
6	115250001	115300000	0.450475	0.45898
6	115275001	115325000	0.465715	0.466416
6	115300001	115350000	0.479146	0.483602
6	115325001	115375000	0.505931	0.501035
6	115350001	115400000	0.560824	0.55194
6	115375001	115425000	0.523575	0.520525
7	2025001	2075000	0.447747	0.450151
7	2050001	2100000	0.459699	0.466496
7	2175001	2225000	0.425696	0.46456
7	4375001	4425000	0.456555	0.48988
7	20950001	21000000	0.544686	0.468675
7	20975001	21025000	0.572321	0.54679
7	21000001	21050000	0.599944	0.57491
7	21025001	21075000	0.596484	0.56541
7	21050001	21100000	0.574981	0.533195
7	21075001	21125000	0.525738	0.463043
7	21100001	21150000	0.501214	0.472143
7	21125001	21175000	0.456637	0.44257
7	24050001	24100000	0.504829	0.561235
7	28475001	28525000	0.463338	0.488223
7	28500001	28550000	0.535693	0.547435
7	28525001	28575000	0.479091	0.484903
7	31325001	31375000	0.423351	0.458726
7	31875001	31925000	0.563597	0.61719
7	31900001	31950000	0.508817	0.54933
7	39875001	39925000	0.465155	0.488611
7	42075001	42125000	0.544002	0.61944
7	42100001	42150000	0.622066	0.683755
7	42125001	42175000	0.508536	0.587775
7	42175001	42225000	0.43503	0.52175
7	48525001	48575000	0.42343	0.443302
7	48900001	48950000	0.503126	0.50098
7	48925001	48975000	0.465672	0.461441
7	48975001	49025000	0.456944	0.449495
7	49175001	49225000	0.626909	0.616895
7	49200001	49250000	0.720503	0.719645
7	49225001	49275000	0.481291	0.503135
7	49325001	49375000	0.516362	0.490063
7	50550001	50600000	0.470929	0.51012
7	50575001	50625000	0.519631	0.525795
7	50600001	50650000	0.588051	0.57811
7	50625001	50675000	0.571179	0.552395
7	50650001	50700000	0.565522	0.54181
7	50675001	50725000	0.535471	0.522965
7	51250001	51300000	0.435321	0.474769
7	51275001	51325000	0.465407	0.51004
7	51300001	51350000	0.490602	0.56885
7	51325001	51375000	0.4266	0.51768
7	71275001	71325000	0.465576	0.458319
7	71300001	71350000	0.560743	0.553925
7	71325001	71375000	0.570138	0.54313
7	71350001	71400000	0.674267	0.64665
7	71375001	71425000	0.720378	0.692265
7	71400001	71450000	0.71235	0.68249
7	71425001	71475000	0.635057	0.618565
7	71450001	71500000	0.467289	0.472253
7	73450001	73500000	0.525634	0.54916
7	73475001	73525000	0.470469	0.501365
7	73500001	73550000	0.434938	0.458737
7	73575001	73625000	0.427072	0.448281
7	73600001	73650000	0.494756	0.52088
7	73625001	73675000	0.430002	0.438993
7	82325001	82375000	0.465647	0.45165
7	82450001	82500000	0.440993	0.43875
7	82475001	82525000	0.515018	0.51466
7	82500001	82550000	0.473897	0.453717
7	82875001	82925000	0.518053	0.53841
7	82900001	82950000	0.510133	0.52974
7	85975001	86025000	0.503379	0.483479
8	17400001	17450000	0.473528	0.503295
8	17425001	17475000	0.551574	0.57294
8	17450001	17500000	0.430246	0.452541
8	17725001	17775000	0.457529	0.483802
8	17750001	17800000	0.465487	0.493976
8	22400001	22450000	0.451019	0.440509
8	22425001	22475000	0.508922	0.57053
8	22450001	22500000	0.445792	0.49286
8	25750001	25800000	0.45309	0.461705
8	25775001	25825000	0.489312	0.51381
8	31950001	32000000	0.489215	0.487378
8	33550001	33600000	0.473506	0.435478
8	35300001	35350000	0.506902	0.5013
8	35325001	35375000	0.500613	0.53803
8	47525001	47575000	0.470524	0.53865
8	47550001	47600000	0.443248	0.52595
8	62625001	62675000	0.528036	0.57541
8	62650001	62700000	0.553564	0.604445
8	62675001	62725000	0.539487	0.589415
8	66525001	66575000	0.433506	0.456728
8	66550001	66600000	0.466889	0.50609
8	66575001	66625000	0.436489	0.484227
8	66650001	66700000	0.441883	0.497916
8	66675001	66725000	0.534575	0.566295
8	66700001	66750000	0.504626	0.513795
8	87725001	87775000	0.529437	0.510265
9	37650001	37700000	0.476973	0.437366
9	37675001	37725000	0.534252	0.487464
9	39150001	39200000	0.469065	0.450108
9	47750001	47800000	0.431188	0.447366
9	47775001	47825000	0.438551	0.45307
9	47800001	47850000	0.554427	0.475795
9	47825001	47875000	0.554738	0.476666
9	47850001	47900000	0.528971	0.50888
9	47875001	47925000	0.515004	0.484166
9	48400001	48450000	0.434318	0.47682
9	48425001	48475000	0.420197	0.462498
9	52400001	52450000	0.469648	0.53915
9	52425001	52475000	0.481314	0.535365
9	52450001	52500000	0.478828	0.52117
9	52475001	52525000	0.458824	0.51605
9	52500001	52550000	0.463295	0.533595
9	52800001	52850000	0.568765	0.5619
9	52825001	52875000	0.467246	0.471208
9	58050001	58100000	0.429444	0.473853
9	58075001	58125000	0.426666	0.456686
9	59750001	59800000	0.439299	0.457236
9	61175001	61225000	0.437885	0.462711
9	61300001	61350000	0.536363	0.4565
9	61325001	61375000	0.563573	0.526095
9	61350001	61400000	0.467555	0.455282
9	61500001	61550000	0.424097	0.457807
9	61525001	61575000	0.430075	0.488459
9	61700001	61750000	0.428534	0.46335
9	61725001	61775000	0.586583	0.575975
9	61750001	61800000	0.625019	0.60106
9	61775001	61825000	0.663668	0.62993
9	61800001	61850000	0.799083	0.7735
9	61825001	61875000	0.808752	0.82015
9	61850001	61900000	0.759826	0.771755
9	61875001	61925000	0.767283	0.778335
9	61900001	61950000	0.74779	0.764675
9	61925001	61975000	0.675831	0.700845
9	61950001	62000000	0.6011	0.636535
9	62025001	62075000	0.576872	0.638205
9	62050001	62100000	0.534297	0.6019
9	62200001	62250000	0.516326	0.56537
9	62225001	62275000	0.540098	0.565565
9	62475001	62525000	0.488593	0.51497
9	62500001	62550000	0.481413	0.525355
9	63250001	63300000	0.430463	0.489154
9	63450001	63500000	0.427414	0.487575
9	63475001	63525000	0.437957	0.483102
9	63925001	63975000	0.454039	0.449624
9	64000001	64050000	0.501451	0.52482
9	64025001	64075000	0.505174	0.515305
9	64050001	64100000	0.4586	0.490868
9	64075001	64125000	0.466863	0.51293
9	64400001	64450000	0.473037	0.462033
9	64425001	64475000	0.449091	0.480176
9	64550001	64600000	0.43163	0.486635
9	64575001	64625000	0.452093	0.495878
9	64600001	64650000	0.43234	0.476805
9	64625001	64675000	0.436401	0.491632
9	72125001	72175000	0.559351	0.57392
9	72150001	72200000	0.500729	0.524925
9	78400001	78450000	0.421327	0.443537
10	35975001	36025000	0.435871	0.435157
10	36150001	36200000	0.506861	0.511015
10	36175001	36225000	0.525391	0.52596
10	36200001	36250000	0.493115	0.465029
10	36225001	36275000	0.501743	0.483953
10	36250001	36300000	0.520145	0.524365
10	36275001	36325000	0.547371	0.562085
10	36300001	36350000	0.56825	0.58433
10	36325001	36375000	0.566701	0.579995
10	36350001	36400000	0.482981	0.485077
10	53900001	53950000	0.423737	0.45804
10	60525001	60575000	0.453928	0.447266
11	19400001	19450000	0.545207	0.53438
11	19425001	19475000	0.605681	0.590615
11	20925001	20975000	0.5004	0.491909
11	20950001	21000000	0.522866	0.50103
11	20975001	21025000	0.443038	0.447947
11	21375001	21425000	0.439027	0.444537
11	24100001	24150000	0.517801	0.490526
11	24125001	24175000	0.551248	0.52672
11	26350001	26400000	0.438677	0.45668
11	27525001	27575000	0.474533	0.472826
11	27550001	27600000	0.504729	0.505465
11	27575001	27625000	0.569061	0.558655
11	27600001	27650000	0.583873	0.55433
11	28800001	28850000	0.485296	0.463344
11	30350001	30400000	0.469202	0.480097
11	30375001	30425000	0.632766	0.60292
11	30400001	30450000	0.550029	0.55612
11	30425001	30475000	0.471874	0.501885
11	30700001	30750000	0.496401	0.576395
11	30725001	30775000	0.489156	0.560575
11	36450001	36500000	0.469102	0.495556
11	51225001	51275000	0.513515	0.52341
11	51250001	51300000	0.49075	0.46557
11	51825001	51875000	0.434402	0.436935
11	52775001	52825000	0.44685	0.479099
11	52800001	52850000	0.468736	0.50567
11	55150001	55200000	0.50542	0.487148
11	55175001	55225000	0.532606	0.498258
11	55200001	55250000	0.518981	0.483973
11	58000001	58050000	0.665123	0.59786
11	58025001	58075000	0.631437	0.562655
11	58050001	58100000	0.511887	0.469008
12	2275001	2325000	0.434969	0.487654
12	2375001	2425000	0.488924	0.541805
12	42050001	42100000	0.463992	0.455809
12	42075001	42125000	0.591503	0.58225
12	42100001	42150000	0.542459	0.53865
12	42175001	42225000	0.48844	0.53668
12	52600001	52650000	0.521113	0.513895
12	78350001	78400000	0.481494	0.454689
13	6500001	6550000	0.429601	0.463533
13	7375001	7425000	0.491382	0.51988
13	7400001	7450000	0.445481	0.475547
13	11800001	11850000	0.499372	0.5648
13	11825001	11875000	0.487017	0.541905
13	12200001	12250000	0.428279	0.477687
13	12225001	12275000	0.427911	0.474433
13	17025001	17075000	0.498346	0.521485
13	17050001	17100000	0.514387	0.52637
13	17075001	17125000	0.507684	0.498756
13	17100001	17150000	0.512422	0.49735
13	17125001	17175000	0.496016	0.482079
13	17150001	17200000	0.49605	0.480588
13	17300001	17350000	0.486556	0.44162
13	17325001	17375000	0.531683	0.483824
13	17350001	17400000	0.499173	0.464037
13	21775001	21825000	0.472192	0.499464
13	21800001	21850000	0.440728	0.445951
13	27175001	27225000	0.511985	0.498086
13	27200001	27250000	0.478261	0.455844
13	27275001	27325000	0.484813	0.460967
13	30350001	30400000	0.456957	0.468158
13	30375001	30425000	0.575675	0.59617
13	30400001	30450000	0.544694	0.57111
13	30425001	30475000	0.582169	0.58641
13	30450001	30500000	0.461317	0.458539
13	30575001	30625000	0.521488	0.54361
13	30600001	30650000	0.568041	0.65151
13	30625001	30675000	0.486848	0.552885
13	30650001	30700000	0.464088	0.527145
13	30750001	30800000	0.459089	0.516725
13	30775001	30825000	0.445796	0.498821
13	30800001	30850000	0.485973	0.52649
13	31750001	31800000	0.464614	0.475722
13	32300001	32350000	0.42208	0.478098
13	33650001	33700000	0.428591	0.468608
13	35850001	35900000	0.489624	0.568245
13	36600001	36650000	0.439513	0.437982
13	36625001	36675000	0.43675	0.446804
13	44775001	44825000	0.459062	0.475602
13	48675001	48725000	0.526785	0.534915
13	48700001	48750000	0.678524	0.748565
13	48725001	48775000	0.665255	0.75984
13	48750001	48800000	0.596566	0.68768
13	48775001	48825000	0.620548	0.71138
13	48800001	48850000	0.677563	0.76543
13	48825001	48875000	0.743536	0.81417
13	48850001	48900000	0.798236	0.834995
13	48875001	48925000	0.809838	0.83231
13	48900001	48950000	0.813347	0.836005
13	48925001	48975000	0.803203	0.81685
13	48950001	49000000	0.821277	0.815415
13	48975001	49025000	0.843518	0.80578
13	49000001	49050000	0.850098	0.80491
13	49025001	49075000	0.853186	0.794165
13	49050001	49100000	0.751302	0.631075
13	55775001	55825000	0.525984	0.60699
13	55800001	55850000	0.499831	0.565195
13	55825001	55875000	0.478471	0.503455
13	55850001	55900000	0.426367	0.450114
13	55875001	55925000	0.449217	0.4922
13	55900001	55950000	0.456165	0.492038
13	56375001	56425000	0.480704	0.444776
13	57800001	57850000	0.461084	0.484223
13	58975001	59025000	0.440148	0.461068
13	59000001	59050000	0.502679	0.56242
13	59025001	59075000	0.442674	0.51812
14	1725001	1775000	0.600754	0.63377
14	1925001	1975000	0.436362	0.478715
14	3625001	3675000	0.478652	0.520735
14	14500001	14550000	0.474469	0.493712
14	14525001	14575000	0.452878	0.459379
14	38150001	38200000	0.431627	0.484615
14	43650001	43700000	0.48473	0.455492
14	47900001	47950000	0.504699	0.52684
14	47925001	47975000	0.522815	0.5806
14	48125001	48175000	0.455507	0.51952
14	48150001	48200000	0.443323	0.4661
14	49500001	49550000	0.449488	0.454325
14	49525001	49575000	0.48452	0.494835
14	49550001	49600000	0.438302	0.44311
14	51250001	51300000	0.478722	0.46915
14	51275001	51325000	0.604049	0.66432
14	51300001	51350000	0.493733	0.591855
14	51325001	51375000	0.422307	0.52085
14	51350001	51400000	0.426274	0.530385
14	51375001	51425000	0.456748	0.56322
14	51400001	51450000	0.438992	0.533855
15	1900001	1950000	0.447169	0.476591
15	3550001	3600000	0.527544	0.459215
15	3575001	3625000	0.585345	0.532325
15	3600001	3650000	0.621354	0.58538
15	3625001	3675000	0.565211	0.533635
15	3650001	3700000	0.544578	0.507285
15	3675001	3725000	0.589106	0.52233
15	3700001	3750000	0.557853	0.450661
15	3725001	3775000	0.57749	0.453649
15	3825001	3875000	0.531272	0.462013
15	3850001	3900000	0.515384	0.463096
15	35675001	35725000	0.555934	0.51576
15	51600001	51650000	0.475256	0.482539
15	51625001	51675000	0.463112	0.4674
15	63250001	63300000	0.452862	0.474247
15	63275001	63325000	0.522112	0.52068
15	63300001	63350000	0.504265	0.502625
15	64725001	64775000	0.444676	0.5052
15	72550001	72600000	0.562171	0.518365
15	72575001	72625000	0.526886	0.50888
15	77750001	77800000	0.44047	0.45152
16	15450001	15500000	0.471413	0.49161
16	22350001	22400000	0.454146	0.447418
16	30725001	30775000	0.457534	0.476154
16	30750001	30800000	0.442615	0.457556
16	34575001	34625000	0.421351	0.454878
16	34600001	34650000	0.572445	0.628815
16	34625001	34675000	0.512115	0.541625
16	34825001	34875000	0.489607	0.498696
16	34850001	34900000	0.544975	0.55632
16	64075001	64125000	0.469457	0.459854
16	70150001	70200000	0.450477	0.478394
16	70550001	70600000	0.463196	0.481378
16	70675001	70725000	0.537324	0.58338
16	70700001	70750000	0.489687	0.53186
16	70725001	70775000	0.477407	0.51231
16	70750001	70800000	0.568897	0.595525
16	70775001	70825000	0.586245	0.59826
16	70800001	70850000	0.498012	0.508855
16	70825001	70875000	0.662832	0.63674
16	70850001	70900000	0.732235	0.70261
16	70875001	70925000	0.723377	0.70051
16	70900001	70950000	0.697769	0.679125
16	70925001	70975000	0.610999	0.62327
16	70950001	71000000	0.430589	0.47228
16	71000001	71050000	0.485932	0.539845
16	71025001	71075000	0.524176	0.56833
16	71100001	71150000	0.422217	0.4579
16	71175001	71225000	0.461008	0.448012
17	400001	450000	0.436209	0.466626
17	425001	475000	0.491284	0.504435
17	1150001	1200000	0.445066	0.473052
17	1500001	1550000	0.530406	0.55951
17	1525001	1575000	0.515268	0.557285
17	1550001	1600000	0.448096	0.510345
17	1575001	1625000	0.43839	0.483003
17	8900001	8950000	0.423527	0.45109
17	13175001	13225000	0.533751	0.527495
17	13200001	13250000	0.500646	0.51358
17	24100001	24150000	0.455019	0.470122
17	30875001	30925000	0.523582	0.499377
17	30900001	30950000	0.628139	0.59607
17	30925001	30975000	0.580872	0.536805
17	33550001	33600000	0.477656	0.497683
17	34050001	34100000	0.432846	0.435123
17	34075001	34125000	0.52845	0.562605
17	34100001	34150000	0.553764	0.573
17	34125001	34175000	0.5214	0.53539
17	52325001	52375000	0.512059	0.481104
17	62800001	62850000	0.680123	0.670055
17	62825001	62875000	0.583275	0.590865
17	64925001	64975000	0.480124	0.455247
17	65075001	65125000	0.442667	0.443408
17	68275001	68325000	0.470762	0.50628
17	68750001	68800000	0.437854	0.488487
17	68775001	68825000	0.528651	0.59219
17	68800001	68850000	0.533709	0.578205
17	68825001	68875000	0.54445	0.58851
17	68850001	68900000	0.545017	0.57298
17	68875001	68925000	0.53081	0.55704
17	69025001	69075000	0.440823	0.461073
17	71800001	71850000	0.437163	0.487583
18	4175001	4225000	0.536316	0.472659
18	12125001	12175000	0.524877	0.561825
18	12150001	12200000	0.457877	0.497528
18	37300001	37350000	0.453766	0.454331
18	37325001	37375000	0.500279	0.492675
18	39750001	39800000	0.538998	0.549005
18	39775001	39825000	0.607561	0.614865
18	39800001	39850000	0.532445	0.545385
18	43525001	43575000	0.450749	0.491199
18	43550001	43600000	0.458007	0.485447
18	68075001	68125000	0.54785	0.510095
18	68100001	68150000	0.601351	0.58641
19	11450001	11500000	0.567816	0.50769
19	11475001	11525000	0.637299	0.540475
19	11500001	11550000	0.567051	0.486943
19	21750001	21800000	0.478283	0.436324
19	28275001	28325000	0.447902	0.504875
19	28300001	28350000	0.499793	0.58348
19	29000001	29050000	0.466266	0.489501
19	29025001	29075000	0.469993	0.50103
19	30125001	30175000	0.429972	0.448927
19	30150001	30200000	0.44795	0.461911
19	34675001	34725000	0.476551	0.526535
19	40750001	40800000	0.431841	0.499136
19	40775001	40825000	0.430523	0.490631
19	47875001	47925000	0.521745	0.447072
19	47900001	47950000	0.528761	0.489138
19	47925001	47975000	0.590781	0.562025
19	47950001	48000000	0.53941	0.56102
19	47975001	48025000	0.67813	0.68734
19	48000001	48050000	0.697842	0.68705
19	48025001	48075000	0.641908	0.634255
19	48050001	48100000	0.618658	0.61003
19	48075001	48125000	0.504512	0.51104
19	52400001	52450000	0.509607	0.474305
19	52425001	52475000	0.50036	0.450755
19	58975001	59025000	0.486361	0.50852
19	59000001	59050000	0.435916	0.455359
19	59075001	59125000	0.492797	0.537225
19	59100001	59150000	0.512891	0.54326
19	59200001	59250000	0.458383	0.486925
19	59225001	59275000	0.475389	0.517995
19	59300001	59350000	0.494534	0.515435
19	59325001	59375000	0.486602	0.51161
19	59350001	59400000	0.467787	0.50657
19	59375001	59425000	0.550356	0.58938
19	59400001	59450000	0.423926	0.450329
20	16025001	16075000	0.514606	0.51026
20	16050001	16100000	0.519591	0.54095
20	22475001	22525000	0.427561	0.497167
20	48525001	48575000	0.48288	0.53694
20	48550001	48600000	0.510657	0.56712
20	49250001	49300000	0.649152	0.667905
20	49275001	49325000	0.502826	0.535565
20	49325001	49375000	0.457711	0.50144
20	49350001	49400000	0.510076	0.57287
20	49500001	49550000	0.532947	0.548065
20	49525001	49575000	0.443727	0.489626
20	49550001	49600000	0.426486	0.469238
20	50025001	50075000	0.511624	0.438596
21	4100001	4150000	0.500811	0.54631
21	4125001	4175000	0.580355	0.65629
21	4150001	4200000	0.57182	0.66609
21	4175001	4225000	0.458866	0.553485
21	4425001	4475000	0.471803	0.491887
21	4450001	4500000	0.427539	0.450618
21	9475001	9525000	0.444783	0.44713
21	9500001	9550000	0.502584	0.477562
21	10175001	10225000	0.443355	0.476175
21	16975001	17025000	0.442992	0.458847
21	17900001	17950000	0.467914	0.48614
21	39100001	39150000	0.505837	0.56583
21	40825001	40875000	0.523581	0.5353
21	40850001	40900000	0.57408	0.545855
21	41000001	41050000	0.461585	0.435616
21	41025001	41075000	0.528549	0.51072
21	41050001	41100000	0.541651	0.529435
21	41075001	41125000	0.55068	0.55189
21	41100001	41150000	0.498913	0.480585
21	43850001	43900000	0.568928	0.563825
21	43875001	43925000	0.485871	0.483725
21	43975001	44025000	0.446904	0.436555
21	44300001	44350000	0.481492	0.481388
21	44325001	44375000	0.500669	0.49121
21	48475001	48525000	0.463374	0.50348
21	48575001	48625000	0.492138	0.53823
21	48600001	48650000	0.624006	0.670605
21	48625001	48675000	0.62976	0.67452
21	49375001	49425000	0.472874	0.50426
21	49400001	49450000	0.502205	0.468088
22	41250001	41300000	0.536325	0.540625
23	46850001	46900000	0.425263	0.46783
23	48550001	48600000	0.433046	0.452769
23	48575001	48625000	0.432359	0.435796
24	150001	200000	0.504013	0.483938
24	3000001	3050000	0.46201	0.53365
24	3025001	3075000	0.430154	0.48977
24	3500001	3550000	0.45048	0.46257
24	14125001	14175000	0.451844	0.439184
24	33300001	33350000	0.483214	0.495078
24	35475001	35525000	0.433776	0.436206
24	35500001	35550000	0.486574	0.478203
24	38150001	38200000	0.429996	0.460821
24	40275001	40325000	0.43382	0.491725
24	40300001	40350000	0.449859	0.50343
24	40950001	41000000	0.466517	0.47449
24	40975001	41025000	0.518306	0.535105
25	1675001	1725000	0.503028	0.531685
25	1700001	1750000	0.571886	0.586125
25	7300001	7350000	0.458173	0.556845
25	7375001	7425000	0.464476	0.558465
25	7400001	7450000	0.55297	0.64091
25	7425001	7475000	0.650025	0.72581
25	7450001	7500000	0.596631	0.68205
25	7475001	7525000	0.43796	0.53315
25	8875001	8925000	0.4832	0.530105
25	18800001	18850000	0.462445	0.44997
25	21375001	21425000	0.429506	0.475778
25	27700001	27750000	0.463143	0.49237
25	27725001	27775000	0.435699	0.445327
25	34675001	34725000	0.477067	0.545925
25	44375001	44425000	0.423012	0.459653
26	2225001	2275000	0.441949	0.455269
26	3950001	4000000	0.469405	0.51838
26	3975001	4025000	0.422911	0.488676
26	15500001	15550000	0.470656	0.52908
26	24600001	24650000	0.430318	0.499763
26	24625001	24675000	0.466342	0.52868
26	24650001	24700000	0.512288	0.55893
26	24675001	24725000	0.600222	0.626645
26	24700001	24750000	0.47971	0.500335
26	26800001	26850000	0.452791	0.485462
26	26825001	26875000	0.498492	0.54488
26	28550001	28600000	0.428967	0.449053
26	33650001	33700000	0.522347	0.506755
26	33675001	33725000	0.54477	0.50379
26	37825001	37875000	0.484126	0.487879
26	37850001	37900000	0.49767	0.497273

## Sheet: Table S5
Table S5. Gene annotations in the selective sweep regions.
CHROM	BIN_START	BIN_END	Genes
1	27800001	27850000	GLIS1
13	49025001	49075000
13	49000001	49050000
13	48975001	49025000
13	48950001	49000000	LOC101117953
13	48900001	48950000
13	48875001	48925000
9	61825001	61875000
13	48925001	48975000	LOC101117953
9	61800001	61850000
13	48850001	48900000
1	27775001	27825000	GLIS1
9	61875001	61925000
9	61850001	61900000
13	49050001	49100000
9	61900001	61950000
13	48825001	48875000
1	27825001	27875000
1	69025001	69075000	EVI5
16	70850001	70900000	BRD9	TRIP13
16	70875001	70925000	TRIP13	LOC105602658
7	49200001	49250000	ALDH1A2
7	71375001	71425000
1	68900001	68950000	EVI5
7	71400001	71450000
19	48000001	48050000	LOC101108428	LOC105603522	MUSTN1	ITIH4
16	70900001	70950000	LOC105602658
1	69050001	69100000	EVI5
17	62800001	62850000	LOC105602917	HNF1A	C17H12orf43	OASL
13	48700001	48750000
19	47975001	48025000	SFMBT1	LOC101108428
13	48800001	48850000
9	61925001	61975000
7	71350001	71400000
4	46725001	46775000	ATXN7L1
5	19400001	19450000	IRF1
13	48725001	48775000
11	58000001	58050000
9	61775001	61825000
16	70825001	70875000	TPPP	BRD9	TRIP13
6	20725001	20775000
5	51850001	51900000
4	46700001	46750000	ATXN7L1
25	7425001	7475000
20	49250001	49300000	SLC22A23	LOC101122475
1	68875001	68925000	EVI5
19	48025001	48075000	LOC101108428	LOC105603522	MUSTN1	ITIH4	ITIH3
1	38775001	38825000	ROR1
19	11475001	11525000	DLEC1
5	51825001	51875000
7	71425001	71475000
11	30375001	30425000
11	58025001	58075000
2	114100001	114150000
21	48625001	48675000	LSP1
17	30900001	30950000
2	114125001	114175000
7	49175001	49225000	ALDH1A2
9	61750001	61800000
21	48600001	48650000	LOC105604151
1	38800001	38850000	ROR1
7	42100001	42150000
15	3600001	3650000
13	48775001	48825000
19	48050001	48100000	ITIH4	ITIH3	ITIH1
1	37375001	37425000	USP1	DOCK7
1	149675001	149725000
6	20750001	20800000	CXXC4
16	70925001	70975000
2	84525001	84575000	BNC2
18	39775001	39825000
2	117950001	118000000	HIBCH	C2H2orf88
11	19425001	19475000	POLDIP2	TMEM199	SEBOX	VTN	SARM1	SLC46A1
14	51275001	51325000	CEACAM20	IGSF23
18	68100001	68150000	BRF1	LOC106991752	BTBD6
9	61950001	62000000
14	1725001	1775000	ZNRF1
1	69000001	69050000	EVI5
26	24675001	24725000	LOC105605200
7	21000001	21050000	ZFHX2
4	68725001	68775000	EVX1
4	68700001	68750000
1	68925001	68975000	EVI5
25	7450001	7500000
3	21200001	21250000
13	48750001	48800000
7	21025001	21075000	ZFHX2	NGDN
5	19375001	19425000	RAD50	IL5
2	58625001	58675000	GNAQ
12	42075001	42125000	LOC105606443	LOC105606444
19	47925001	47975000	SFMBT1
15	3675001	3725000
2	114175001	114225000
7	50600001	50650000	ZNF280D
2	114200001	114250000
9	61725001	61775000
16	70775001	70825000	CEP72
15	3575001	3625000
11	27600001	27650000	MYH10
17	62825001	62875000	HNF1A	C17H12orf43	OASL	LOC105602992
13	30425001	30475000	CUBN
2	58650001	58700000	GNAQ
17	30925001	30975000
21	4125001	4175000
2	84500001	84550000	BNC2
3	208025001	208075000	VWF	ANO2
15	3725001	3775000
9	62025001	62075000
13	30375001	30425000	CUBN
1	111825001	111875000	SH2D1B
7	21050001	21100000	NGDN	MYH7
5	106850001	106900000	SLC25A46
21	40850001	40900000	LOC101118829	LOC101113546
16	34600001	34650000
7	20975001	21025000	JPH4	AP1G2	THTPA	ZFHX2
25	1700001	1750000	PGBD5
21	4150001	4200000
7	50625001	50675000	ZNF280D
7	71325001	71375000
11	27575001	27625000	NDEL1	MYH10
21	43850001	43900000	RBM14	RBM4	RBM4B
16	70750001	70800000	CEP72
9	52800001	52850000
10	36300001	36350000	ZMYM2
13	30600001	30650000	TRDMT1
19	11450001	11500000	DLEC1
19	11500001	11550000	DLEC1	ACAA1
10	36325001	36375000	ZMYM2
3	124475001	124525000	KITLG
2	113950001	114000000
7	50650001	50700000	ZNF280D
15	3625001	3675000
3	213000001	213050000	MICAL3
7	31875001	31925000	C7H15orf54	LOC101106173
9	61325001	61375000	TRPS1
15	72550001	72600000
2	117975001	118025000	C2H2orf88
6	115350001	115400000	FAM193A
7	71300001	71350000
9	72125001	72175000
3	213050001	213100000	LOC105614866
1	170825001	170875000
15	3700001	3750000
5	106875001	106925000	SLC25A46
4	46750001	46800000	ATXN7L1
15	35675001	35725000	SOX6
2	113875001	113925000	LOC105608693
9	47825001	47875000	EYA1	LOC105607365
9	47800001	47850000	EYA1	LOC105607365
3	124425001	124475000	KITLG
17	34100001	34150000	SPATA5
8	62650001	62700000	TNFAIP3
1	68975001	69025000	EVI5
25	7400001	7450000	IRF2BP2
8	17425001	17475000
4	68675001	68725000
11	24125001	24175000	ATP2A3
21	41075001	41125000	LGALS12	LOC101120029
4	66750001	66800000	CHN2
19	59375001	59425000	KBTBD12
11	30400001	30450000
1	51600001	51650000	ST6GALNAC3
3	213025001	213075000
3	124450001	124500000	KITLG
18	68075001	68125000	LOC105603317
10	36275001	36325000	GJA3	ZMYM2
2	73750001	73800000	IL33
1	68950001	69000000	EVI5
4	30100001	30150000
6	97325001	97375000	LIN54	COPS4
11	19400001	19450000	IFT20	TNFAIP1	POLDIP2	TMEM199	SEBOX	VTN	SARM1
17	68850001	68900000	TBC1D10A	SF3A1	CCDC157
16	34850001	34900000
4	66875001	66925000	CHN2
26	33675001	33725000
13	30400001	30450000	CUBN
7	20950001	21000000	JPH4	AP1G2	THTPA
15	3650001	3700000
17	68825001	68875000	GATSL3	TBC1D10A	SF3A1
7	42075001	42125000
2	118000001	118050000	C2H2orf88
4	69850001	69900000
12	42100001	42150000	LOC105606443	LOC105606444	LOC106991486
21	41050001	41100000	HRASLS5	LGALS12	LOC101120029
3	121025001	121075000	LRRIQ1
9	62225001	62275000
4	47050001	47100000	CDHR3
8	62675001	62725000	TNFAIP3
19	47950001	48000000	SFMBT1	LOC101108428
18	39750001	39800000
16	70675001	70725000	SLC9A3
5	51775001	51825000	NR3C1
4	80125001	80175000	SUGCT
4	46675001	46725000	LOC101122944	ATXN7L1
5	103925001	103975000
9	61300001	61350000
22	41250001	41300000	LOC105604330	LOC105601930
18	4175001	4225000	GABRG3
7	28500001	28550000
7	50675001	50725000	ZNF280D
4	68650001	68700000
2	234400001	234450000	LOC101115435	EIF3I	TMEM234	DCDC2B	LOC106990972	IQCC	CCDC28B	TXLNA	KPNA6
8	66675001	66725000	ADGRG6
9	62050001	62100000
9	37675001	37725000	TOX
2	81750001	81800000
17	13175001	13225000	HHIP
17	68800001	68850000	LIF	OSM	GATSL3	TBC1D10A
2	116400001	116450000	LOC105601854
20	49500001	49550000	SERPINB1	WRNIP1
5	19425001	19475000	IRF1	LOC105615229
11	55175001	55225000	GGA3	NUP85
18	39800001	39850000
1	111850001	111900000	SH2D1B
13	17325001	17375000	CUL2
15	3825001	3875000	PDGFD
17	68875001	68925000	SF3A1	CCDC157	RNF215
2	117925001	117975000	HIBCH	C2H2orf88
17	1500001	1550000	TLL1
3	147250001	147300000	SLC2A13	C3H12orf40
1	168850001	168900000
8	87725001	87775000	T	TRNAS-GGA	TRNAS-GGA
9	47850001	47900000	LOC105607365
19	47900001	47950000	SFMBT1
17	68775001	68825000	LIF	OSM
21	41025001	41075000	LOC101119594	HRASLS5	LGALS12
17	34075001	34125000	SPATA5
2	116375001	116425000	SAP130	LOC105601854
8	62625001	62675000
15	3550001	3600000
2	81775001	81825000
15	72575001	72625000
13	48675001	48725000
2	82250001	82300000	NFIB
13	55775001	55825000	CDH26	FAM217B
7	21075001	21125000	MYH7	LOC101120580
3	21225001	21275000
7	73450001	73500000	MTHFD1	ZBTB25	LOC105615747	AKAP5
10	36175001	36225000	LOC105611675
18	12125001	12175000
5	51800001	51850000
16	71025001	71075000
1	149525001	149575000
17	30875001	30925000
21	40825001	40875000	LOC101118571	LOC101118829
6	115375001	115425000
11	20950001	21000000	BLMH	TMIGD1
14	47925001	47975000	PAK4
26	33650001	33700000
15	63275001	63325000	EHF	LOC105602349
19	47875001	47925000	SFMBT1
13	30575001	30625000	CUBN	TRDMT1
17	34125001	34175000	SPATA5
12	52600001	52650000	LOC105601896	LOC105601879
1	111900001	111950000	LOC105611651	UHMK1	TRNAC-GCA
4	47025001	47075000	CDHR3	LOC105609617
10	36250001	36300000	GJB2	GJA3
7	50575001	50625000	ZNF280D
20	16050001	16100000	TRERF1
11	55200001	55250000	NUP85	SUMO2	HN1
2	113850001	113900000	LOC105608693
24	40975001	41025000	LOC105604879
7	82875001	82925000	YLPM1
11	24100001	24150000	P2RX1	ATP2A3
2	113925001	113975000
2	174600001	174650000	RAB3GAP1
7	49325001	49375000
9	62200001	62250000
3	212975001	213025000	MICAL3
1	111875001	111925000
15	3850001	3900000	PDGFD
17	1525001	1575000	TLL1
7	82475001	82525000	ABCD4
9	47875001	47925000
1	27750001	27800000	GLIS1
20	16025001	16075000	TRERF1
13	17050001	17100000	CCNY
1	104100001	104150000	ASH1L	LOC105615881
2	234525001	234575000	TMEM39B	KHDRBS1
1	149500001	149550000
1	149700001	149750000
11	51225001	51275000	RNF213
19	59100001	59150000	LOC105603604	GATA2
4	6675001	6725000
13	17100001	17150000	CCNY
2	231825001	231875000	GPR55
26	24650001	24700000
16	34625001	34675000
17	52325001	52375000	HCAR1	LOC101102014
13	27175001	27225000	BEND7
11	58050001	58100000
20	50025001	50075000	GMDS
2	118025001	118075000	C2H2orf88
20	48550001	48600000	CDYL	LOC105603901
7	82900001	82950000	YLPM1
20	49350001	49400000	RIPK1	LOC106991816
2	114075001	114125000
5	4050001	4100000	COPE	CERS1	GDF1	UPF1
19	52400001	52450000	SETD2	LOC101114909
8	22425001	22475000
7	31900001	31950000
7	42125001	42175000
13	17075001	17125000	CCNY
1	39550001	39600000	CACHD1
8	35300001	35350000	GRIK2
10	36150001	36200000	CRYL1
1	34950001	35000000
1	105475001	105525000	ETV3L	ETV3
6	115325001	115375000	FAM193A
21	39100001	39150000	VWCE	DDB1
11	55150001	55200000	SLC25A19	MIF4GD	MRPS7	GGA3	NUP85
9	64025001	64075000	CSMD3
7	24050001	24100000	LOC105601958	LOC105615656	LOC101119313	LOC101119568
11	27550001	27600000	NDEL1	MYH10
14	47900001	47950000	ACP7	PAK4
8	66700001	66750000	ADGRG6
19	48075001	48125000	ITIH3	ITIH1	NEK4
15	63300001	63350000	EHF	LOC105602349
24	150001	200000	HBM	LOC101108797	HBQ1	LUC7L
1	37350001	37400000	USP1
7	85975001	86025000
3	212775001	212825000	CECR2	ATP6V1E1
7	48900001	48950000	LOC105609699
25	1675001	1725000
20	49275001	49325000	LOC101122475	LOC101122734	BPHL
13	59000001	59050000	SDCBP2	SNPH
21	9500001	9550000	DLG2
4	93225001	93275000	AHCYL2
21	49400001	49450000	LMNTD2	LRRC56	HRAS	LOC106991826
2	113975001	114025000
3	124500001	124550000	KITLG
10	36225001	36275000	GJB6	GJB2
9	64000001	64050000	CSMD3
7	21100001	21150000	MYH7	LOC101120580
5	19775001	19825000	LOC101123039
21	4100001	4150000
9	72150001	72200000
21	44325001	44375000	KDM2A	ADRBK1
17	13200001	13250000	HHIP
8	35325001	35375000	GRIK2
11	20925001	20975000	BLMH
19	52425001	52475000	SETD2	LOC101114909	NBEAL2
18	37325001	37375000
2	115400001	115450000	LOC105608719
13	55800001	55850000	CDH26	FAM217B	PPP1R3D	SYCP2
19	28300001	28350000	PDZRN3
2	113900001	113950000
13	11800001	11850000	ITIH2	KIN	ATP5C1
13	17350001	17400000	CUL2
2	725001	775000	TPO	LOC105606471	PXDN
21	41100001	41150000	LOC101120029
2	81975001	82025000
26	26825001	26875000
13	17025001	17075000	LOC105616660	CCNY
2	234500001	234550000	KPNA6	TMEM39B	KHDRBS1
16	70800001	70850000	CEP72	TPPP	BRD9
1	170150001	170200000
26	37850001	37900000	LRRC3B
3	21175001	21225000
4	66900001	66950000	CHN2
11	30700001	30750000	MYOCD
13	17150001	17200000	CCNY	LOC105613289	CREM
13	17125001	17175000	CCNY	LOC105613289	CREM
2	121175001	121225000
1	34475001	34525000
7	73600001	73650000
19	59300001	59350000	RUVBL1	SEC61A1
1	170850001	170900000
5	19750001	19800000	LOC101123039
14	51300001	51350000	IGSF23
2	175000001	175050000	TMEM163
10	36200001	36250000	LOC105611675	GJB6
19	59075001	59125000	RPN1	LOC105603604
3	75775001	75825000	PPP1R21
21	48575001	48625000	LOC105604151
13	7375001	7425000	MACROD2
17	425001	475000	LOC105602686	CPE
11	51250001	51300000	RNF213
7	51300001	51350000	RFX7
4	150001	200000
2	30150001	30200000	ERCC6L2
4	74650001	74700000
16	70700001	70750000
13	35850001	35900000	LOC105609170	MKX
16	34825001	34875000	LOC105602672
1	37325001	37375000	TRNAC-ACA
8	25775001	25825000	FYN
8	31950001	32000000	BVES
11	30725001	30775000	MYOCD
1	105450001	105500000	ARHGEF11	ETV3L
12	2375001	2425000	NUAK2	KLHDC8A
9	62475001	62525000
12	42175001	42225000	SPSB1
4	69825001	69875000
1	22100001	22150000	TRABD2B
13	11825001	11875000	KIN	ATP5C1	TAF3
13	30625001	30675000	TRDMT1
19	59325001	59375000	SEC61A1	LOC106991760	KBTBD12
24	35500001	35550000	TRIM56	LOC101122753	LOC106991892	LOC105604872
13	17300001	17350000	CUL2
19	58975001	59025000	RAB7A
13	30800001	30850000	ST8SIA6
16	71000001	71050000
21	43875001	43925000	RBM4B	LOC106991842	LOC101106728
6	15075001	15125000
11	28800001	28850000	LOC101103165
13	27275001	27325000	PRPF18	LOC105607883
14	43650001	43700000	LOC105607560
14	49525001	49575000	EXOSC5	TMEM91	B9D2	TGFB1	CCDC97
26	37825001	37875000	LRRC3B
24	33300001	33350000	LOC105604867	WBSCR28
25	8875001	8925000	GPR137B	ERO1B
10	36350001	36400000	ZMYM2
20	48525001	48575000	CDYL	LOC105603901
2	83800001	83850000	CCDC171
2	117450001	117500000	NAB1
12	78350001	78400000	LOC106990232	LOC101111113
21	44300001	44350000	KDM2A
9	62500001	62550000
2	121200001	121250000
2	185400001	185450000
9	52425001	52475000
7	49225001	49275000	ALDH1A2	LOC105615709
13	56375001	56425000	ZNF831
17	64925001	64975000	KIAA1671
3	147275001	147325000	C3H12orf40
1	252950001	253000000	RYK
26	24700001	24750000	LOC105605200
6	114825001	114875000	RGS12
1	149650001	149700000
2	185600001	185650000	CLASP1
6	115300001	115350000	FAM193A
7	28525001	28575000
9	52450001	52500000	LOC105611154
14	51250001	51300000	ZNF180	CEACAM20
14	3625001	3675000
13	55825001	55875000	FAM217B	PPP1R3D	SYCP2
1	104125001	104175000	ASH1L	LOC105615881	LOC105605579	LOC106990804	DAP3
19	21750001	21800000	ITPR1
13	27200001	27250000	BEND7
1	111925001	111975000	LOC105611651	UHMK1	TRNAC-GCA	TRNAG-GCC
1	40075001	40125000
3	129500001	129550000
17	33550001	33600000
16	70725001	70775000
25	34675001	34725000	ZMIZ1
1	111225001	111275000	ATF6
9	37650001	37700000	LOC106991340	TOX
6	56425001	56475000
19	34675001	34725000	LOC105603462
2	82425001	82475000	LOC105608167
4	55125001	55175000
19	59225001	59275000	EEFSEC	LOC105603605
15	51600001	51650000	C2CD3
2	116225001	116275000	UGGT1
4	30125001	30175000
1	37300001	37350000	TRNAC-ACA
11	27525001	27575000	NDEL1
14	14500001	14550000	MYLK3
2	28325001	28375000	SUSD3	FGD3
5	19850001	19900000
7	82500001	82550000	ABCD4	VRTN
8	17400001	17450000
8	33550001	33600000
9	64400001	64450000	CSMD3
21	49375001	49425000	PHRF1	RASSF7	LMNTD2	LRRC56
13	21775001	21825000	SKIDA1	MLLT10
5	51900001	51950000
1	34500001	34550000	LOC101104943
11	30425001	30475000
21	4425001	4475000
1	170800001	170850000
5	106825001	106875000	TMEM232	SLC25A46
16	15450001	15500000
7	50550001	50600000	ZNF280D
17	68275001	68325000	NF2	LOC105602940
26	15500001	15550000	LOC106990546
8	47525001	47575000	MDN1
7	73475001	73525000	MTHFD1	ZBTB25	LOC105615747	AKAP5	ZBTB1
19	29025001	29075000
4	92000001	92050000	SND1
1	178100001	178150000
1	32175001	32225000	DAB1
9	52400001	52450000
5	3950001	4000000	SUGP2
16	64075001	64125000
26	3950001	4000000	CSMD1
11	30350001	30400000
11	36450001	36500000	SPOP
3	181400001	181450000
9	39150001	39200000	CHD7
5	98650001	98700000	SLCO6A1
11	52800001	52850000	LOC105606280
2	174975001	175025000	TMEM163
2	81800001	81850000
2	30250001	30300000
2	78775001	78825000
21	17900001	17950000	PAK1
19	59350001	59400000	LOC106991760	KBTBD12
3	75725001	75775000	PPP1R21
9	61350001	61400000	TRPS1
2	188100001	188150000
7	71450001	71500000
9	52825001	52875000
3	147225001	147275000	SLC2A13
2	185575001	185625000	CLASP1
8	66550001	66600000	VTA1
9	64075001	64125000	CSMD3
24	40950001	41000000	LOC105604879
26	24625001	24675000
19	29000001	29050000
2	200125001	200175000
1	168825001	168875000
6	115275001	115325000	FAM193A
7	48925001	48975000
7	82325001	82375000	LIN52
7	71275001	71325000
8	17750001	17800000
7	51275001	51325000	RFX7
7	39875001	39925000	NEMF
2	84225001	84275000
13	31750001	31800000	CACNB2
25	7375001	7425000	LOC101113650	IRF2BP2
1	188225001	188275000	LMLN	IQCG
1	171650001	171700000	DZIP3
1	1900001	1950000
13	30650001	30700000	TRDMT1
5	51925001	51975000
12	42050001	42100000	LOC105606443
4	85750001	85800000	CPED1
2	114050001	114100000
21	48475001	48525000	LOC101102683
7	28475001	28525000
9	52500001	52550000	LOC105611154	LOC106991349	ZFHX4
16	70550001	70600000	AHRR
25	27700001	27750000	CDH23	PSAP
15	51625001	51675000	C2CD3	PPME1
4	75800001	75850000
2	116250001	116300000	UGGT1
1	171625001	171675000	DZIP3
4	30075001	30125000
25	18800001	18850000
1	28275001	28325000	TCEANC2
24	3000001	3050000	DNASE1	TRAP1
21	41000001	41050000	LOC101119346	LOC101119594	HRASLS5
13	30450001	30500000	CUBN
5	3925001	3975000	SUGP2
13	57800001	57850000	PCK1	LOC105606211
16	71175001	71225000
3	212750001	212800000	CECR2
1	69075001	69125000	EVI5
5	5250001	5300000	LOC101114107	LOC105615198	FAM129C	PGLS	SLC27A1
7	2050001	2100000
1	164275001	164325000	ZBTB11	RPL24	LOC106990871	CEP97
1	85850001	85900000	GPR61	GNAI3
13	30750001	30800000	ST8SIA6
13	44775001	44825000
21	4175001	4225000
9	52475001	52525000	LOC105611154	LOC106991349
9	64050001	64100000	CSMD3
3	75700001	75750000	PPP1R21
19	59200001	59250000	EEFSEC
5	19800001	19850000	LOC101123039
25	7300001	7350000
18	43550001	43600000	LOC105603181
18	12150001	12200000
20	49325001	49375000	BPHL	RIPK1
16	30725001	30775000
8	17725001	17775000
4	85725001	85775000	CPED1
2	30175001	30225000	ERCC6L2
13	30350001	30400000	CUBN
7	48975001	49025000
14	51375001	51425000	LOC101110963	CEACAM19
4	5325001	5375000	DDC
7	21125001	21175000	LOC101120580	CMTM5	IL25	EFS
7	4375001	4425000	CDO1
6	92350001	92400000	FRAS1
13	55900001	55950000	SYCP2	PHACTR3
2	121150001	121200000
6	105975001	106025000	HS3ST1	LOC105607312
14	48125001	48175000	SAMD4B	PAF1	MED29	ZFP36	TRNAI-UAU	PLEKHG2
6	16125001	16175000	COL25A1
4	28525001	28575000	TMEM196
2	78800001	78850000
4	6700001	6750000
17	24100001	24150000	LOC105602770
3	75800001	75850000	PPP1R21
3	208050001	208100000	VWF	ANO2
4	75825001	75875000
16	22350001	22400000	MIER3	SETD9	MAP3K1
2	61825001	61875000
9	63925001	63975000	CSMD3
10	60525001	60575000
2	82275001	82325000	NFIB
4	66775001	66825000	CHN2
18	37300001	37350000
2	82450001	82500000	LOC105608167
2	115425001	115475000	LOC105608719
4	92025001	92075000	SND1
1	171675001	171725000	DZIP3
8	25750001	25800000	FYN
1	171600001	171650000	KIAA1524	DZIP3
4	46650001	46700000	RINT1	LOC101122944
14	14525001	14575000	MYLK3
15	63250001	63300000	EHF
26	26800001	26850000
4	28500001	28550000	TMEM196
5	51750001	51800000	NR3C1
9	64575001	64625000	CSMD3
6	20700001	20750000
24	14125001	14175000	MYH11
3	93475001	93525000
1	35575001	35625000
8	22400001	22450000
1	39575001	39625000	CACHD1
18	43525001	43575000	LOC105603181
24	3500001	3550000	GLIS2	LOC101102529	LOC106991907
16	70150001	70200000	LOC105602655
6	115250001	115300000	FAM193A
4	28350001	28400000
1	170125001	170175000
24	40300001	40350000	CARD11	GNA12
14	49500001	49550000	B3GNT8	BCKDHA	EXOSC5	TMEM91	B9D2
1	34925001	34975000
13	55875001	55925000	SYCP2	PHACTR3
9	64425001	64475000	CSMD3
3	99975001	100025000	CREG2
4	46775001	46825000	ATXN7L1
2	235075001	235125000	SERINC2	LOC105608219
3	17975001	18025000	LOC105607483	ID2	KIDINS220
6	15050001	15100000
17	1550001	1600000	TLL1
19	30150001	30200000	FOXP1
19	28275001	28325000	PDZRN3
5	19350001	19400000	RAD50	IL5
7	2025001	2075000
1	37400001	37450000	USP1	DOCK7
15	1900001	1950000	GRIA4
21	43975001	44025000	C21H11orf80
11	52775001	52825000	LOC105606278
3	115450001	115500000	PPP1R12A
2	700001	750000	SNTG2	TPO
5	4350001	4400000	KXD1	FKBP8
13	30775001	30825000	ST8SIA6
8	22450001	22500000
13	7400001	7450000	MACROD2
2	61600001	61650000	RORB
17	1150001	1200000
1	40625001	40675000	LEPR
21	9475001	9525000	DLG2
15	64725001	64775000	LDLRAD3
2	82225001	82275000	NFIB
20	49525001	49575000	WRNIP1	MYLK4
4	111700001	111750000	LOC105610305	TRNAC-GCA	TRNAC-GCA	TRNAC-GCA	TRNAC-GCA	TRNAC-GCA	TRNAC-GCA
21	10175001	10225000	DLG2
14	48150001	48200000	PAF1	MED29	ZFP36	TRNAI-UAU	PLEKHG2	RPS16	IL-15L	SUPT5H
8	47550001	47600000	MDN1
11	20975001	21025000	TMIGD1
21	16975001	17025000	LOC105604004
13	59025001	59075000	SNPH	RAD21L1
17	65075001	65125000	ADRBK2
16	30750001	30800000
6	106000001	106050000	LOC105607312
2	73775001	73825000	IL33
1	39750001	39800000	RAVER2
26	2225001	2275000	CSMD1
2	83775001	83825000	CCDC171
8	66650001	66700000	ADGRG6
4	55100001	55150000
2	146950001	147000000	SLC4A10
7	82450001	82500000	VSX2	ABCD4
17	69025001	69075000	PES1	TCN2
13	21800001	21850000	MLLT10
15	77750001	77800000	SLC43A3
13	58975001	59025000	SDCBP2	SNPH
13	36600001	36650000	PCSK2
9	59750001	59800000
11	21375001	21425000	ABR
14	51400001	51450000	CEACAM19	CEACAM16
2	28350001	28400000	FGD3
11	26350001	26400000	LOC105607815	ALOX12	RNASEK	C11H17orf49	LOC106991418	BCL6B
9	47775001	47825000	EYA1
17	1575001	1625000	TLL1
14	49550001	49600000	B9D2	TGFB1	CCDC97	HNRNPUL1
25	7475001	7525000
9	63475001	63525000	CSMD3
9	61175001	61225000
17	68750001	68800000	TRNAG-CCC	LIF
5	19875001	19925000	CSF2	IL3	LOC106990309
4	111675001	111725000	LOC105610305	LOC101107860	LOC106991145	TRNAC-GCA	TRNAC-GCA
3	19200001	19250000
17	71800001	71850000	LOC101120607
13	36625001	36675000	PCSK2
3	202475001	202525000
8	66575001	66625000
9	64625001	64675000	CSMD3
14	1925001	1975000	LOC101116249	LOC101117443	BCAR1
17	400001	450000	MSMO1	LOC105602686	CPE
19	59000001	59050000	RAB7A
10	35975001	36025000	N6AMT2
1	111200001	111250000	ATF6
25	27725001	27775000	PSAP
2	34875001	34925000	NTRK2	LOC106990929
7	51250001	51300000	RFX7
1	45975001	46025000
7	42175001	42225000
12	2275001	2325000	TMCC2
7	73500001	73550000	ZBTB25	ZBTB1
2	188000001	188050000
11	51825001	51875000	LOC105616411
9	48400001	48450000
3	100000001	100050000	RNF149
24	40275001	40325000	CARD11
24	35475001	35525000	SERPINE1	TRIM56
2	219150001	219200000	RUFY4	CXCR2	CXCR1
3	93450001	93500000
8	66525001	66575000	VTA1
23	48550001	48600000	CTIF	TRNAS-GGA
17	34050001	34100000	SPATA5
23	48575001	48625000	CTIF	TRNAS-GGA
9	64600001	64650000	CSMD3
2	187975001	188025000
1	252925001	252975000
19	40750001	40800000	FHIT
2	114000001	114050000
9	64550001	64600000	CSMD3
14	38150001	38200000	PMFBP1
5	4375001	4425000	FKBP8
9	47750001	47800000	EYA1
1	174925001	174975000	PHLDB2	ABHD10	TAGLN3
16	70950001	71000000
19	40775001	40825000	FHIT
9	63250001	63300000	TRNAC-GCA
26	24600001	24650000
6	77925001	77975000
8	17450001	17500000
24	3025001	3075000	TRAP1
2	34900001	34950000
9	61525001	61575000	TRPS1
2	82100001	82150000
2	78700001	78750000
7	73625001	73675000
24	38150001	38200000	DAGLB	KDELR2
19	30125001	30175000	FOXP1
1	188200001	188250000	LMLN
13	6500001	6550000	TASP1
25	21375001	21425000
9	58050001	58100000	COLEC10
5	3900001	3950000	ARMC6	SUGP2
1	149450001	149500000
26	28550001	28600000
13	33650001	33700000	SVIL
9	61700001	61750000
1	35550001	35600000
13	12200001	12250000
13	12225001	12275000
20	22475001	22525000
21	4450001	4500000
9	63450001	63500000	LOC105610566	CSMD3
7	73575001	73625000	PPP1R36
6	68450001	68500000	SCFD2
9	58075001	58125000	COLEC10
7	51325001	51375000	NEDD4
2	78475001	78525000
20	49550001	49600000	MYLK4
13	55850001	55900000	SYCP2
14	51350001	51400000	IGSF23	LOC101110963
2	114025001	114075000
7	2175001	2225000	YTHDC2
2	113825001	113875000	PLEKHB2	LOC105608693
23	46850001	46900000	KATNAL2
1	68850001	68900000	EVI5
2	101925001	101975000	LOC106990946
2	82400001	82450000	NFIB	LOC105608167
6	16150001	16200000	COL25A1
9	61500001	61550000	TRPS1
2	117900001	117950000	HIBCH
19	59400001	59450000	KBTBD12
10	53900001	53950000
2	89075001	89125000	KLHL9	LOC105608311
17	8900001	8950000
7	48525001	48575000	ADAM10
7	31325001	31375000
5	2000001	2050000	ZNF879
25	44375001	44425000	CXCL12
26	3975001	4025000	LOC105605112
14	51325001	51375000	IGSF23
16	71100001	71150000
13	32300001	32350000
1	170225001	170275000	CCDC54
2	28300001	28350000	CARD19	SUSD3
16	34575001	34625000
9	78400001	78450000	NIPAL2
1	1925001	1975000	HDAC4
1	149550001	149600000
9	48425001	48475000
2	116275001	116325000	SAP130

## Sheet: Table S6
Table S6. Functional enrichment of the selected genes in domesticated sheep.
Category	Term	Count	Genes	P-Value	Fisher Exact
KEGG_PATHWAY	Focal adhesion	11	VWF, HRAS, FYN, PAK4, MYLK3, BCAR1, MYLK4, PPP1R12A, VTN, PAK1, PDGFD	0.00282469	0.00086
KEGG_PATHWAY	Platelet activation	8	VWF, GNAI3, P2RX1, FYN, MYLK3, MYLK4, PPP1R12A, ITPR1	0.00513657	0.0013
KEGG_PATHWAY	T cell receptor signaling pathway	7	CARD11, CSF2, HRAS, IL5, FYN, PAK4, PAK1	0.00705357	0.0016
KEGG_PATHWAY	Cytokine-cytokine receptor interaction	10	LIF, OSM, CSF2, IL5, LEPR, IL25, CXCR1, CXCR2, CXCL12, TGFB1	0.00950776	0.0032
KEGG_PATHWAY	Regulation of actin cytoskeleton	10	HRAS, PAK4, MYLK3, BCAR1, MYLK4, GNA12, PPP1R12A, PAK1, PDGFD, FGD3	0.0106826	0.0037
KEGG_PATHWAY	Renal cell carcinoma	5	CUL2, HRAS, PAK4, PAK1, TGFB1	0.0270992	0.0057
KEGG_PATHWAY	Oxytocin signaling pathway	7	HRAS, GNAI3, MYLK3, MYLK4, PPP1R12A, CACNB2, ITPR1	0.0341345	0.011
KEGG_PATHWAY	cGMP-PKG signaling pathway	7	GNAI3, ATP2A3, MYLK3, MYLK4, GNA12, PPP1R12A, ITPR1	0.042806	0.015
KEGG_PATHWAY	Vascular smooth muscle contraction	6	MYLK3, MYLK4, GNA12, PPP1R12A, ITPR1, ARHGEF11	0.0449251	0.014
KEGG_PATHWAY	Long-term depression	4	HRAS, GNAI3, GNA12, ITPR1	0.0791461	0.014
KEGG_PATHWAY	Chemokine signaling pathway	7	HRAS, GNAI3, BCAR1, CXCR1, CXCR2, PAK1, CXCL12	0.0816388	0.033
KEGG_PATHWAY	Fc epsilon RI signaling pathway	4	CSF2, HRAS, IL5, FYN	0.0955419	0.024
